# Supplementary material for: The Influence of the Divergent Substrate on Physicochemical Properties and Metabolite Profiling of Agrocybe cylindracea Cultivation
Source: J Fungi (Basel). 2025 Feb 10;11(2):132. doi: 10.3390/jof11020132 (PMC11856532; doi:10.3390/jof11020132)
Supplement: Supplementary file 1 [file jof-11-00132-s001.zip]

Archive with 1 entries (1 files):
- jof-3401313-supplementary.xlsx
